# Supplementary material for: Identification of key genes and therapeutic drugs for cocaine addiction using integrated bioinformatics analysis
Source: Front Neurosci. 2023 Jul 4;17:1201897. doi: 10.3389/fnins.2023.1201897 (PMC10352680; doi:10.3389/fnins.2023.1201897)
Supplement: Supplementary Table 1 — Differential expression analysis results of GSE54839. [file Data_Sheet_1.CSV]

	logFC	AveExpr	t	P.Value	adj.P.Val	B	significant
GBP2	-0.502902179	8.862295741	-6.672844252	8.37E-09	0.00021027	9.675681841	down
LRFN3	0.344780369	9.413719997	6.03790257	1.00E-07	0.001260785	7.441686614	up
SLC39A8	-0.365248746	8.010079432	-5.794396931	2.57E-07	0.002151833	6.594795536	down
H3F3B	-0.497861914	11.5928226	-5.664501378	4.23E-07	0.002546959	6.146217743	down
VCAM1	-0.543458858	8.734062261	-5.538107319	6.84E-07	0.002600329	5.712201761	down
MCL1	-0.43861925	8.634162413	-5.522976361	7.25E-07	0.002600329	5.660420541	down
KCNB1	0.378618345	9.084681583	5.413015727	1.10E-06	0.002886769	5.285320418	up
EMP1	-0.99783923	9.317455026	-5.38903708	1.20E-06	0.002886769	5.203816785	down
CCDC109B	-0.333853129	8.401599579	-5.375765701	1.26E-06	0.002886769	5.158754002	down
C19orf4	0.408579856	11.49014379	5.294431831	1.72E-06	0.003315527	4.883334933	up
CHSY1	-0.435556778	9.736238669	-5.234262661	2.15E-06	0.003855888	4.680445216	down
BTG3	-0.432365318	8.982428955	-5.177156088	2.66E-06	0.004211099	4.488590634	down
C12orf52	0.357028071	9.319624849	5.1747958	2.68E-06	0.004211099	4.480676284	up
CLIC1	-0.452249346	9.52406141	-5.144439819	3.00E-06	0.004436767	4.378998811	down
HMGN1	-0.298972551	11.04519182	-5.057735584	4.14E-06	0.005531123	4.089737198	down
CCL2	-1.09459691	8.647027053	-5.022907444	4.71E-06	0.005911286	3.974041441	down
HIST2H2AA3	-0.590821708	9.490556288	-4.979243404	5.53E-06	0.006610375	3.829410687	down
RGS16	0.55766205	9.13706848	4.945484897	6.25E-06	0.007141471	3.717916031	up
GSTO1	0.328875081	12.20401879	4.873604965	8.13E-06	0.007868326	3.481491896	up
C14orf152	-0.37072469	9.097446091	-4.873218893	8.14E-06	0.007868326	3.480225702	down
SCARA3	-0.389635446	8.949364412	-4.859488947	8.56E-06	0.00791334	3.435221715	down
RAB3IP	-0.381421395	9.843940171	-4.8356401	9.34E-06	0.00791334	3.3571704	down
CDKN1A	-1.029448914	8.706347665	-4.825382162	9.69E-06	0.00791334	3.323646168	down
ENTPD4	0.366410889	8.410358824	4.823402081	9.76E-06	0.00791334	3.317178321	up
C7orf43	0.395189449	8.843588965	4.79366382	1.09E-05	0.00853465	3.220169447	up
PCDHB9	-0.290105629	8.056462691	-4.760472225	1.23E-05	0.008569592	3.11218656	down
SEZ6L	0.438425619	8.190371841	4.75995711	1.23E-05	0.008569592	3.110513175	up
DNAJC15	-0.430775156	10.76839826	-4.736507972	1.34E-05	0.009073939	3.034417204	down
LOC649999	0.465191648	8.671282643	4.722461634	1.41E-05	0.009293616	2.988910346	up
COMTD1	0.406010729	8.689097444	4.703576124	1.50E-05	0.009691775	2.927815941	up
RDH12	0.527227675	8.528641285	4.676160384	1.66E-05	0.009930229	2.839312574	up
RELL2	0.689034248	9.548504805	4.617984557	2.04E-05	0.011616165	2.65225428	up
SDC1	0.578624223	8.793359927	4.605999467	2.13E-05	0.011616165	2.613845459	up
AXUD1	-0.771904264	9.91474063	-4.604437944	2.15E-05	0.011616165	2.608844481	down
BTG1	-0.265522743	10.30869332	-4.600809641	2.17E-05	0.011616165	2.597227287	down
HIST2H2AC	-0.519204563	9.230180484	-4.57965687	2.34E-05	0.012183445	2.529581233	down
CCNL1	-0.306940818	8.638324539	-4.571181859	2.42E-05	0.012183445	2.502517594	down
PIB5PA	0.325837059	8.183400112	4.556697781	2.54E-05	0.012302745	2.456317297	up
C12orf10	0.354245643	11.77320836	4.556217737	2.55E-05	0.012302745	2.454787223	up
GFPT2	-0.303307857	8.031687396	-4.526466924	2.83E-05	0.012924668	2.360103912	down
LRRC32	-0.4995552	8.799509864	-4.512286206	2.98E-05	0.013346557	2.315073196	down
SAT1	-0.407579313	12.12302712	-4.483118262	3.30E-05	0.013897581	2.222656361	down
RAB9B	0.288154555	9.051530934	4.482064823	3.31E-05	0.013897581	2.219323823	up
CXCL10	-0.446779522	7.503783074	-4.480598966	3.33E-05	0.013897581	2.214687215	down
RIPK2	-0.269395	8.557771394	-4.478019262	3.36E-05	0.013897581	2.206529151	down
UPF3A	-0.270885885	10.02704886	-4.452981888	3.67E-05	0.014151107	2.127465485	down
MAST1	0.448870068	9.326481682	4.449196403	3.72E-05	0.014151107	2.115529765	up
CD44	-0.455821401	9.965580509	-4.444518443	3.78E-05	0.014151107	2.100786684	down
SAP18	-0.374594584	11.31073166	-4.444083323	3.78E-05	0.014151107	2.099415731	down
FOSB	-0.808123139	8.078900774	-4.439476442	3.85E-05	0.014151107	2.08490452	down
TM4SF1	-0.875834367	11.15520368	-4.431117931	3.96E-05	0.014151107	2.05859431	down
JUN	-0.841870604	10.65230051	-4.417441832	4.15E-05	0.014205612	2.015596843	down
FAM69B	0.321812686	9.143417935	4.415477434	4.18E-05	0.014205612	2.009426022	up
LOC440359	-0.456545748	8.188241891	-4.405988443	4.32E-05	0.014205612	1.979636524	down
LOC729378	0.375479265	9.209729997	4.405880462	4.33E-05	0.014205612	1.979297708	up
SOCS2	-0.345069818	8.408363956	-4.400371387	4.41E-05	0.014205612	1.962016999	down
F3	-0.313426937	8.483863574	-4.393963562	4.51E-05	0.014337669	1.941930228	down
CSDA	-0.575642383	10.05031982	-4.374050906	4.83E-05	0.014679094	1.8796	down
LOC731835	0.434122639	11.50323607	4.373389228	4.84E-05	0.014679094	1.877531188	up
C9orf125	0.321806171	9.102049477	4.368794824	4.92E-05	0.014679094	1.863170463	up
SERPINA3	-0.744184663	12.45271314	-4.362140757	5.04E-05	0.014679094	1.842384906	down
UNC5A	0.31378339	8.346226145	4.356905107	5.13E-05	0.014679094	1.826041004	up
SLC1A1	0.34531613	8.600804117	4.356270672	5.14E-05	0.014679094	1.824061169	up
ATP6V0B	0.332387799	12.27138217	4.344540486	5.36E-05	0.014950558	1.787481114	up
CAMK1G	0.417477459	8.504025223	4.318379626	5.87E-05	0.015875273	1.706074994	up
LOC650128	-0.291519378	8.19236299	-4.317804437	5.88E-05	0.015875273	1.704287883	down
C8ORFK32	0.295208652	7.689794966	4.294564829	6.37E-05	0.01608743	1.632181872	up
LOC728492	0.463743227	11.56954925	4.281179308	6.67E-05	0.016270365	1.590738832	up
TAP1	-0.361644217	9.900609273	-4.277057588	6.77E-05	0.016344849	1.577990644	down
DPYS	0.287543464	7.861585656	4.270569922	6.92E-05	0.016555661	1.557937303	up
RNF165	0.377802062	9.062674986	4.26112755	7.15E-05	0.016697184	1.528778507	up
LOC649095	0.485347559	9.824574683	4.247480329	7.49E-05	0.017008196	1.486692722	up
PTBP1	-0.273599394	11.14580169	-4.244830503	7.56E-05	0.017008196	1.478529064	down
CACNA2D2	0.319567573	8.908957183	4.242575025	7.62E-05	0.017008196	1.471582373	up
MESP1	0.367822641	9.517150301	4.241417576	7.65E-05	0.017008196	1.468018255	up
TNFSF14	-0.310860844	8.647350035	-4.234377728	7.84E-05	0.017152809	1.446351246	down
FLJ44968	0.520190643	8.411504555	4.23384965	7.85E-05	0.017152809	1.444726689	up
APOL2	0.353803554	8.321886773	4.231137931	7.93E-05	0.017164081	1.436386101	up
CSF2RA	-0.267061288	10.1349015	-4.22448977	8.11E-05	0.017262729	1.415949574	down
CAPS	-0.30106819	8.478535324	-4.219440827	8.25E-05	0.017295443	1.400440097	down
CD93	-0.568278358	8.365704957	-4.216936816	8.32E-05	0.017295443	1.392751751	down
RPL37	-0.326668487	9.198709188	-4.200216724	8.81E-05	0.01785668	1.341474595	down
RRAD	-0.330559952	7.546659335	-4.200150106	8.81E-05	0.01785668	1.341270501	down
NDUFV1	0.336602503	11.27140184	4.187827898	9.19E-05	0.018462562	1.303548676	up
FIG4	0.293848411	10.13744122	4.179577019	9.46E-05	0.018705404	1.278322613	up
ZADH1	-0.319114736	8.447725303	-4.165969691	9.91E-05	0.019441401	1.236776655	down
HEY1	-0.323740934	10.09429712	-4.144606051	0.000106545	0.020385998	1.17169273	down
MXD1	-0.327146858	8.552078951	-4.130313158	0.000111849	0.020966736	1.128248423	down
PVALB	0.904557271	10.93314992	4.12426643	0.000114169	0.021243073	1.109892922	up
RNF141	-0.304365767	9.964938161	-4.113506518	0.000118413	0.021559346	1.077265451	down
FRMPD1	0.314782682	8.642919567	4.113428996	0.000118444	0.021559346	1.077030546	up
CXXC4	0.315383846	8.421072974	4.108950117	0.000120255	0.021731586	1.063462711	up
OCIAD2	0.416329244	10.44980236	4.102369043	0.000122965	0.021906162	1.043541061	up
TFRC	-0.362857438	10.37185202	-4.086915746	0.000129563	0.022638399	0.996829589	down
TMEM25	0.474525728	7.97687456	4.084374185	0.000130681	0.022638399	0.989156167	up
IER3	-0.448653793	8.345593049	-4.068164849	0.000138029	0.023426657	0.940278013	down
STX11	-0.263887974	7.333124454	-4.037886909	0.000152836	0.024695151	0.849260029	down
LOC283514	0.306895079	8.094926664	4.037224523	0.000153177	0.024695151	0.847272993	up
BMP7	-0.415577102	8.831876598	-4.035028958	0.000154311	0.024695151	0.840687981	down
LOC400451	0.275915714	9.636753631	4.033060605	0.000155334	0.024695151	0.834786098	up
COL4A1	-0.50074639	8.525656673	-4.025908117	0.000159108	0.025114989	0.813353484	down
FBXL15	0.384065573	10.050184	4.024288875	0.000159974	0.025114989	0.808504286	up
ABCG4	0.362246229	9.181069453	4.013203919	0.00016603	0.02590379	0.77533666	up
PPP2R5B	0.326594239	10.04662628	4.008697285	0.000168555	0.025917729	0.76186666	up
POPDC3	0.272006894	8.748634303	4.008205573	0.000168832	0.025917729	0.760397476	up
SYNGR1	0.304506337	9.618698342	4.006070697	0.000170043	0.025917729	0.754019842	up
C6orf117	0.714468542	10.09247491	4.005713295	0.000170247	0.025917729	0.752952337	up
ANXA6	0.273681922	8.460044745	3.984148267	0.00018297	0.027196383	0.688638841	up
MARCH3	-0.280482726	8.654164683	-3.981585213	0.000184542	0.027267637	0.681007874	down
TMBIM4	-0.271505952	11.76415902	-3.975064676	0.000188599	0.027570955	0.661606672	down
AP3B2	0.404810693	9.965708474	3.961703925	0.000197182	0.027970778	0.621908687	up
MAOB	-0.377989876	9.644282246	-3.95927581	0.000198782	0.027970778	0.614702226	down
PKIB	0.310435515	8.335584234	3.957803628	0.000199758	0.027970778	0.61033411	up
LOC442117	0.399048221	8.151661558	3.955120499	0.000201549	0.027970778	0.602375337	up
ABCF3	0.310702493	8.530277449	3.946108112	0.000207678	0.028473997	0.575664791	up
KIAA1754	-0.335277361	8.33617212	-3.943177227	0.000209709	0.028473997	0.566985758	down
GSTM1	-0.60367423	11.2706078	-3.940004741	0.00021193	0.028573528	0.557595389	down
TRIB1	-0.348720572	9.73847691	-3.938887151	0.000212717	0.028573528	0.55428841	down
UHMK1	0.338184999	8.347015468	3.932053611	0.000217595	0.029073218	0.53407931	up
CHSY3	0.453210491	8.527464563	3.924062156	0.000223435	0.029097868	0.510471096	up
NPNT	0.333983882	8.214810601	3.923542435	0.00022382	0.029097868	0.508936691	up
CH25H	-0.626982995	8.311750907	-3.921501963	0.000225338	0.029097868	0.502913588	down
EHD4	-0.34590938	8.616863496	-3.919220568	0.000227047	0.029097868	0.496181436	down
PELI1	-0.345290549	8.942378181	-3.913450168	0.000231424	0.029508327	0.479163554	down
GSTM2	-0.593935864	11.67521174	-3.902221111	0.000240176	0.030139385	0.446088179	down
SLC6A3	0.743098397	12.73199966	3.899444086	0.000242389	0.030139385	0.437916783	up
MSN	-0.319488902	10.98213517	-3.897191008	0.000244199	0.030139385	0.431289549	down
ZNF385D	0.475826521	9.943389175	3.890690594	0.000249494	0.030465425	0.412181448	up
NUDT14	0.445742993	10.43964845	3.888785482	0.000251067	0.030465425	0.406584799	up
NFKBIZ	-0.350168637	8.067649285	-3.885878752	0.000253484	0.030465425	0.398048733	down
ATP5B	0.269463218	14.75018412	3.877290218	0.000260759	0.031190555	0.372848615	up
PLA1A	-0.373751297	7.732179756	-3.87035922	0.000266776	0.031313292	0.35253541	down
GALNT9	0.282512325	8.573233734	3.867202174	0.000269561	0.03134769	0.34328977	up
PI4KAP2	0.349329199	10.28861357	3.86015388	0.000275879	0.031422136	0.32266408	up
BAG3	-0.817239146	10.95422618	-3.860086226	0.00027594	0.031422136	0.322466207	down
APOC1	-0.448040328	11.62033461	-3.859742903	0.000276252	0.031422136	0.321462092	down
RAB11FIP5	0.331101544	10.68209974	3.857766193	0.000278051	0.031422136	0.315681841	up
ATF3	-0.575764175	7.906238781	-3.850835733	0.00028445	0.031615481	0.295429515	down
GPR4	-0.431083907	7.680621471	-3.847389791	0.000287684	0.031690838	0.285367593	down
DCAKD	-0.304918038	12.16915382	-3.844229998	0.00029068	0.031690838	0.27614581	down
ADM	-0.360864573	11.74474104	-3.842120122	0.000292698	0.031690838	0.269990644	down
HLA-B	-0.311475771	10.66543141	-3.836980246	0.000297669	0.031990048	0.255004263	down
RNASE1	0.407358028	11.21836547	3.836036861	0.00029859	0.031990048	0.2522549	up
ARHGDIG	0.480610277	9.782877274	3.834365447	0.000300229	0.031990048	0.247384765	up
GADD45B	-0.739688913	8.73030863	-3.834033246	0.000300555	0.031990048	0.246416952	down
CBLN2	0.61227425	9.275256724	3.832179468	0.000302385	0.032048977	0.241017171	up
TUSC2	0.265777352	9.313615398	3.827665215	0.000306885	0.032208021	0.227874207	up
PITPNM1	0.420027833	10.94491448	3.825062857	0.000309508	0.032208021	0.220301726	up
ANK1	0.440114159	8.532379007	3.824284884	0.000310297	0.032208021	0.218038522	up
GARNL4	0.483579807	9.378441467	3.818442021	0.00031628	0.032559949	0.201049666	up
SPG3A	0.31464428	11.55370561	3.794969059	0.000341449	0.034584135	0.132953123	up
PRRT3	0.394988904	9.330884867	3.784868383	0.000352861	0.034965205	0.10372675	up
HERC5	-0.30025437	9.369588067	-3.771793431	0.000368177	0.035707461	0.06596292	down
C21orf56	0.26679337	7.53095276	3.769035566	0.000371488	0.03588999	0.058007418	up
TNRC4	0.418122498	9.320443817	3.767683846	0.000373121	0.035909656	0.054109431	up
FOS	-0.977688067	9.863609398	-3.760643331	0.000381739	0.035953444	0.033820019	down
ANKRD34A	0.37182266	9.134834811	3.759979834	0.000382561	0.035953444	0.031909114	up
C10orf10	-0.776266983	9.047093246	-3.758790271	0.000384039	0.035953444	0.028483619	down
PNOC	0.336926957	8.191087292	3.757997656	0.000385026	0.035953444	0.026201546	up
CACNG2	0.308952164	8.750000411	3.756818707	0.0003865	0.035957384	0.02280768	up
TUBB6	-0.275127662	7.63965793	-3.754585544	0.000389306	0.036030142	0.016380775	down
SV2A	0.402898226	10.75410755	3.750887383	0.000393996	0.036251995	0.005742724	up
KCNJ6	0.732689579	11.82283012	3.749177638	0.000396183	0.036320144	0.00082663	up
ZFP36	-0.653351115	9.256823449	-3.739538886	0.000408729	0.037277734	-0.026862887	down
KIAA0427	0.312358815	10.84898038	3.738882825	0.000409597	0.037277734	-0.028746017	up
CEND1	0.477317115	11.01421621	3.731908745	0.000418929	0.037989457	-0.048751838	up
SMARCC1	-0.268268417	9.819747864	-3.728096144	0.000424117	0.038318317	-0.059679142	down
SCN3B	0.412118149	9.432280896	3.727009429	0.000425607	0.038318317	-0.062792547	up
DTWD2	-0.289878338	9.95700785	-3.725310516	0.000427946	0.038391316	-0.06765878	down
CCDC136	0.386135428	11.58108446	3.722385172	0.000432002	0.038617325	-0.076034774	up
RAXL1	-0.311415794	9.453668977	-3.715968242	0.00044103	0.038850885	-0.094394126	down
LOC653086	-0.27559453	9.531347823	-3.715037124	0.000442355	0.038850885	-0.097056537	down
SLC24A6	-0.270955113	9.178626676	-3.71395803	0.000443895	0.038850885	-0.100141564	down
SLITRK3	0.337863929	8.683767958	3.709509407	0.000450299	0.03910559	-0.112854014	up
C6orf168	0.340408201	8.763778279	3.707628745	0.000453033	0.03910559	-0.118225446	up
RGS7BP	0.379119945	8.527534606	3.702779711	0.000460154	0.03922589	-0.132067335	up
CDK5	0.411138961	10.14948652	3.698239781	0.000466919	0.03922589	-0.145016896	up
SRGN	-0.546106656	10.04201648	-3.695300626	0.000471349	0.039466065	-0.1533953	down
VSTM2L	0.353424993	8.953553686	3.69213119	0.000476171	0.039737366	-0.162425607	up
DHDDS	0.272953826	9.504252988	3.680421304	0.000494399	0.040627913	-0.195748237	up
IL17RB	-0.281431367	8.757143829	-3.680086776	0.00049493	0.040627913	-0.196699249	down
PTDSS1	0.340852649	11.01609761	3.67613321	0.00050124	0.040913755	-0.207934623	up
ASCC2	-0.274238646	10.21915993	-3.674853601	0.000503298	0.040913755	-0.211569473	down
IL17D	-0.351327929	12.37365135	-3.668573977	0.000513519	0.04129758	-0.229396108	down
TNFRSF6B	-0.357320434	7.600424323	-3.667918873	0.000514596	0.04129758	-0.231254744	down
LOC220686	0.270787258	9.296998002	3.664963669	0.000519484	0.041557066	-0.239636607	up
FOXQ1	0.4062941	8.966911641	3.658322355	0.000530631	0.041848472	-0.258458265	up
CHRM5	0.36905656	7.956211721	3.657991728	0.000531192	0.041848472	-0.259394721	up
CLEC2L	0.361281842	8.117326592	3.657835511	0.000531457	0.041848472	-0.259837168	up
LOC650832	-0.271718217	8.587480291	-3.65579558	0.000534931	0.041859625	-0.265613698	down
IL4R	-0.277679516	7.570263879	-3.648959536	0.000546734	0.042397588	-0.284957048	down
SLIT2	0.26902751	9.249266732	3.648881608	0.00054687	0.042397588	-0.285177427	up
C12orf24	0.338618382	9.715515137	3.643921868	0.00055559	0.042941106	-0.299197403	up
FAM89A	-0.290346642	9.558546035	-3.637448379	0.000567171	0.043435277	-0.317478658	down
ACCN1	0.383633453	8.69439938	3.634916144	0.000571764	0.043653901	-0.324624265	up
CALD1	-0.271896483	9.224073395	-3.628333817	0.000583868	0.0441989	-0.343184235	down
SCAMP5	0.32261144	11.59307553	3.627450918	0.000585511	0.0441989	-0.345672128	up
C20orf82	0.316780499	8.129172168	3.626277472	0.0005877	0.0441989	-0.348978167	up
NUDT18	0.332911401	9.037940511	3.619581046	0.000600344	0.044747863	-0.367831794	up
ABCB9	0.290451751	9.573996004	3.616367707	0.000606502	0.044808044	-0.376871181	up
ATCAY	0.287404299	8.360042994	3.601687563	0.000635414	0.045651743	-0.418103974	up
WDR41	-0.293464827	9.319503606	-3.599681745	0.000639464	0.045651743	-0.423729674	down
ID2	-0.324671578	10.15900697	-3.586415317	0.000666882	0.047025126	-0.4608885	down
ATXN7L3	0.309654964	10.67794775	3.584649304	0.000670616	0.047025126	-0.465828554	up
OGDHL	0.281520277	10.96559839	3.584127549	0.000671722	0.047025126	-0.467287765	up
CBLN1	0.661507006	10.23838324	3.584009032	0.000671974	0.047025126	-0.467619207	up
MAP4K4	-0.280883972	10.46367146	-3.582380885	0.00067544	0.047025126	-0.472171746	down
FOXA2	0.386820315	8.468399443	3.581758445	0.00067677	0.047025126	-0.473911835	up
SERF1B	0.332011763	9.101502008	3.580120307	0.000680281	0.047025126	-0.478490499	up
CNTNAP1	0.393665671	10.9633524	3.578711465	0.000683314	0.047025126	-0.482427217	up
CAMKV	0.424726094	10.69445802	3.572289378	0.000697306	0.04733955	-0.500360062	up
CEBPD	-0.715468457	9.90232937	-3.570767769	0.000700661	0.047439098	-0.504605986	down
C1orf71	0.299653667	11.59698619	3.565151111	0.000713178	0.048027691	-0.520268924	up
SNCB	0.584522295	9.621019993	3.562774548	0.000718539	0.048030088	-0.526891658	up
NIPSNAP1	0.299275854	9.866615549	3.562592747	0.00071895	0.048030088	-0.527398167	up
HIG2	-0.320534263	8.105718854	-3.55566043	0.000734815	0.048959698	-0.546699788	down
MFSD3	0.330650644	10.38870213	3.549348809	0.000749548	0.049417021	-0.56425251	up
EGR1	-1.089862983	8.916811563	-3.543179457	0.00076422	0.049926823	-0.581390464	down
LOC339344	0.315176185	10.36133917	3.543038221	0.000764559	0.049926823	-0.581782586	up
SLITRK4	0.5542722	10.37755635	3.541932564	0.000767218	0.049926823	-0.584851933	up
CLTB	0.265079366	11.61275784	3.533945543	0.000786692	0.050668995	-0.607006119	up
SLC6A15	0.346903956	8.8881551	3.529027838	0.000798915	0.050999531	-0.62063088	up
HSPA6	-1.355944133	8.140928295	-3.527001265	0.000804004	0.050999531	-0.62624209	down
C2orf40	-0.369512823	9.258918867	-3.525392438	0.000808066	0.050999531	-0.630695172	down
ATP6V0D1	0.337883828	11.55621936	3.522854399	0.000814514	0.051277652	-0.63771759	up
IRF1	-0.377788345	7.940268765	-3.521497915	0.000817981	0.051367133	-0.641469477	down
LGI2	0.385034117	8.763910117	3.519731822	0.000822515	0.051394882	-0.646352917	up
CNIH3	0.272329774	8.329091049	3.518209827	0.000826441	0.05151209	-0.650560141	up
EPB49	0.343992495	9.373898944	3.505923292	0.000858797	0.052520917	-0.684480931	up
RIMS3	0.351605155	11.41636039	3.500923046	0.000872306	0.052520917	-0.698263874	up
SYNGR3	0.559051117	9.89458731	3.497466226	0.000881764	0.052610506	-0.707785047	up
NMNAT2	0.509595603	9.785887676	3.491866969	0.000897289	0.053283705	-0.72319433	up
CCL8	-0.3223251	7.375535614	-3.486516122	0.000912368	0.054051357	-0.737905123	down
SOD2	-0.353366579	8.481986997	-3.485030541	0.000916597	0.054058318	-0.741986771	down
HSPB1	-0.591781466	12.1915929	-3.484962987	0.00091679	0.054058318	-0.742172351	down
C6orf136	0.285756155	10.77597804	3.482377809	0.000924195	0.054367327	-0.749272388	up
CPLX1	0.456915006	11.40530503	3.478934187	0.000934147	0.054380392	-0.758724805	up
KIAA0513	0.364020504	10.80054656	3.465778822	0.00097311	0.055614165	-0.794779327	up
PPTC7	0.310131292	9.579793326	3.465706687	0.000973328	0.055614165	-0.794976781	up
TH	0.665631418	13.67414157	3.465094519	0.000975179	0.055614165	-0.796652355	up
HSPA1B	-0.762312922	12.68852672	-3.464168534	0.000977984	0.055614165	-0.799186518	down
NCDN	0.275355792	9.386503852	3.46396558	0.0009786	0.055614165	-0.799741886	up
PAPPA	0.343902868	8.322426185	3.461687361	0.00098554	0.055742057	-0.805974626	up
FAM71E1	0.429567717	10.20485485	3.458023681	0.000996797	0.056014632	-0.815992119	up
CACNB3	0.520825619	10.48205914	3.453011435	0.001012396	0.056261866	-0.829685789	up
CYP2S1	0.330514137	8.456332027	3.45086667	0.001019141	0.056398273	-0.835541432	up
HSPD1	-0.280424149	11.61444842	-3.448963928	0.00102516	0.05644238	-0.840734319	down
KIF3C	0.507807426	11.2839148	3.443937909	0.001041224	0.056892681	-0.854442154	up
CADPS2	0.52247916	10.51287715	3.4437129	0.001041949	0.056892681	-0.855055533	up
ADAMTS9	-0.35426798	7.795945522	-3.436903424	0.001064107	0.057552831	-0.873605925	down
LOC345630	0.278915263	7.943524694	3.432218887	0.00107961	0.057945998	-0.886353622	up
LRFN5	0.417851441	9.695980041	3.430702209	0.001084675	0.058093713	-0.890478413	up
THY1	0.484133299	12.4876236	3.428846572	0.001090902	0.058277364	-0.895523424	up
DNAJB1	-0.699809895	10.87715559	-3.428299728	0.001092744	0.058277364	-0.897009813	down
C10orf65	-0.379035548	8.774942816	-3.420780366	0.001118368	0.058489345	-0.917432616	down
DRD2	0.346080112	8.070689225	3.419801443	0.001121746	0.058489345	-0.920089236	up
YES1	-0.327028241	9.274553326	-3.417978852	0.00112806	0.058489345	-0.925034089	down
GRIN1	0.39503163	10.54699559	3.417724355	0.001128944	0.058489345	-0.925724423	up
CHURC1	0.621417251	11.10991504	3.415455002	0.001136859	0.058758747	-0.93187866	up
B4GALNT1	0.291083241	8.445491362	3.411943288	0.00114921	0.059153695	-0.941396747	up
TIPARP	-0.36807263	9.833902731	-3.407697541	0.001164313	0.059564903	-0.952895744	down
PEX11B	0.2894855	11.30319173	3.406292871	0.00116935	0.059701042	-0.956698018	up
CORO1A	0.344893763	8.507036231	3.401221061	0.001187713	0.060393026	-0.970418197	up
FAM80A	0.293738793	8.451220984	3.397622203	0.001200907	0.060817727	-0.980145596	up
DNM1	0.494023343	10.2722532	3.396035795	0.001206768	0.06086907	-0.984431357	up
BLZF1	-0.271657739	11.31216132	-3.394554273	0.001212265	0.061023813	-0.988432572	down
FAM43B	0.461407193	10.26283856	3.390774074	0.001226399	0.061463293	-0.998636702	up
HK1	0.26349546	11.41812547	3.389107813	0.001232679	0.061557964	-1.003132159	up
EBF3	0.590229096	10.145189	3.387557223	0.00123855	0.061728429	-1.007314229	up
AKR1B1	0.265093787	12.08171492	3.383872161	0.001252609	0.061945424	-1.017248067	up
ENO2	0.35678222	13.14001546	3.380363664	0.001266134	0.062360826	-1.026699279	up
SERPINB1	-0.305330423	8.514645231	-3.373353015	0.001293575	0.063093827	-1.045565133	down
LRRN3	0.286709765	10.02038458	3.37191074	0.00129929	0.063174129	-1.049443109	up
LOC653489	-0.265464799	9.59351965	-3.370405007	0.001305282	0.063174129	-1.053490536	down
SERTAD1	-0.487261232	9.016272431	-3.367170164	0.001318242	0.063535709	-1.062181764	down
RAP1GAP	0.281407855	12.5486886	3.366649249	0.001320341	0.063535709	-1.063580816	up
DUSP5	-0.448593744	7.878954341	-3.362774149	0.00133605	0.064046277	-1.073983876	down
LDB2	0.290531581	10.12526025	3.353209519	0.001375585	0.0649116	-1.099626814	up
CORO2A	0.279676993	8.215024381	3.35313737	0.001375887	0.0649116	-1.099820063	up
GPR26	0.539668109	9.087801633	3.350185443	0.001388313	0.065228565	-1.107724272	up
UBE2J1	0.337594755	10.63024237	3.346336017	0.001404675	0.065409896	-1.118024678	up
KIAA1853	0.331278522	8.644552665	3.346274235	0.00140494	0.065409896	-1.118189929	up
SPRY2	-0.327782035	10.25180849	-3.345299486	0.001409113	0.065409896	-1.120796903	down
C1orf54	-0.435406828	10.60284339	-3.344773661	0.001411368	0.065409896	-1.122203014	down
TIMP1	-0.50111192	10.64134442	-3.340009643	0.001431963	0.065809157	-1.134935758	down
ARRDC4	-0.313574091	8.289421239	-3.339964448	0.00143216	0.065809157	-1.135056493	down
SERPINH1	-0.844603836	8.451757506	-3.33561717	0.001451203	0.06596572	-1.146664706	down
HARS	0.289481604	11.92999887	3.334873487	0.001454485	0.06596572	-1.148649492	up
CTSH	-0.342648825	10.07590057	-3.334397804	0.001456587	0.06596572	-1.149918869	down
RLTPR	0.267043523	8.246414092	3.334191278	0.001457501	0.06596572	-1.150469952	up
RET	0.446535503	9.085792205	3.33207119	0.001466913	0.066196235	-1.156125765	up
ZNF219	0.308310497	9.565446243	3.330683515	0.001473105	0.066196235	-1.159826393	up
PPP1R3C	-0.447716287	10.90875071	-3.330676575	0.001473136	0.066196235	-1.159844898	down
EML3	-0.270774489	10.33748837	-3.326381249	0.001492458	0.06676721	-1.17129302	down
PRPH	-0.308216708	8.123707761	-3.325722712	0.001495441	0.06676721	-1.173047309	down
CDK5R2	0.419351112	8.908357088	3.32548801	0.001496506	0.06676721	-1.17367248	up
CLPTM1L	0.310239547	11.37983209	3.323325253	0.00150635	0.066803184	-1.179431974	up
TXNDC13	0.272608882	10.20192663	3.322749232	0.001508982	0.066803184	-1.18096551	up
PPP1R15A	-0.569176875	10.35219563	-3.321819974	0.001513237	0.066803184	-1.183439093	down
HCFC1R1	0.28964156	11.5138962	3.319246867	0.00152508	0.066807309	-1.190285988	up
PDZD7	0.345114281	8.624582525	3.314954234	0.001545031	0.067377852	-1.201700496	up
MSI2	-0.279312741	8.504434144	-3.31390023	0.001549968	0.067475977	-1.204501666	down
CEBPB	-0.355456984	10.66424651	-3.311514414	0.001561196	0.067847222	-1.210840105	down
CLSTN3	0.399232881	8.515134566	3.30639825	0.001585535	0.068533216	-1.224421922	up
TMEM130	0.426234073	10.85372775	3.304174508	0.001596225	0.068533216	-1.230320839	up
HSDL2	-0.371113839	10.2276377	-3.30224915	0.001605535	0.068587474	-1.235426069	down
TUBB2A	0.432374219	12.43462039	3.299418031	0.001619318	0.068858413	-1.242929331	up
UBE2O	0.283605083	9.2697994	3.298138616	0.001625584	0.068858413	-1.246318715	up
PIN1	0.28408179	13.35695122	3.297010249	0.001631128	0.068976961	-1.249307206	up
MAP1LC3A	0.293021537	12.18703468	3.296259034	0.00163483	0.069017289	-1.251296423	up
HAPLN4	0.394699042	9.651128581	3.295001905	0.001641041	0.069020807	-1.254624615	up
SORBS1	-0.31306165	8.832341489	-3.294140364	0.001645311	0.069020807	-1.256905008	down
AGTR1	0.603104459	9.042739831	3.292364134	0.001654147	0.069020807	-1.261605196	up
ROBO2	0.266168915	7.958725246	3.289416909	0.001668907	0.069099372	-1.269400232	up
ADAMTS1	-0.446816069	8.12246046	-3.288579517	0.001673124	0.069099372	-1.271614161	down
IER5	-0.446213288	7.862606075	-3.288206602	0.001675005	0.069099372	-1.272599968	down
SLC25A37	-0.344533179	9.308442149	-3.288150814	0.001675286	0.069099372	-1.272747437	down
ISG20	-0.433658289	8.523933465	-3.284117977	0.001695758	0.069594575	-1.283403315	down
CCNA1	0.398252929	8.636407906	3.282750609	0.001702753	0.069594575	-1.287014265	up
NEFL	0.480646637	11.89719754	3.282376622	0.00170467	0.069594575	-1.288001715	up
TMEM137	-0.288408332	8.043617085	-3.274837515	0.001743767	0.070365966	-1.307891115	down
RASL10A	-0.355373744	9.064294168	-3.272656672	0.001755233	0.070385909	-1.313638729	down
TP53I13	-0.276261625	8.920597668	-3.261896854	0.001812852	0.071440575	-1.341958035	down
NRIP3	0.425712865	12.33753734	3.261504184	0.001814988	0.071440575	-1.342990319	up
ATP1A1	0.312555603	12.10622757	3.254400844	0.00185404	0.072428675	-1.361649511	up
LDLR	-0.488749375	9.780106218	-3.253585367	0.001858574	0.072493038	-1.363789841	down
CBS	-0.410244268	9.82184685	-3.252514527	0.001864543	0.072540016	-1.366599849	down
LOC399947	0.348056126	8.576189424	3.251480465	0.001870324	0.072540016	-1.369312746	up
SLC16A3	-0.316083437	9.046346365	-3.251300901	0.00187133	0.072540016	-1.369783779	down
RN7SK	-0.596748144	9.915918281	-3.25020652	0.00187747	0.072665883	-1.372654172	down
CACNG3	0.309350244	9.321827011	3.248366218	0.001887837	0.072954739	-1.377479511	up
BCL6	-0.335084223	9.996157334	-3.243400289	0.001916083	0.073297243	-1.390491007	down
SLC7A4	0.31543578	8.106294715	3.235463383	0.001962054	0.074001239	-1.411258545	up
HSPA1A	-0.869030026	12.02813516	-3.233974245	0.001970794	0.074112676	-1.415151097	down
NLRP8	-0.288108064	11.42983044	-3.22721034	0.002010955	0.074809568	-1.432816175	down
S100A10	-0.294390956	11.24038892	-3.225054865	0.002023914	0.074809568	-1.438440208	down
LIN7B	0.317257574	10.15266341	3.224844862	0.00202518	0.074809568	-1.438988009	up
GNA12	-0.264971325	8.956025101	-3.221990484	0.002042472	0.075227073	-1.44643129	down
ATP6V1B2	0.480134856	14.38002635	3.219772731	0.002056003	0.075614567	-1.452211326	up
RAB6B	0.381057997	13.08122151	3.213122232	0.002097086	0.076607807	-1.469527763	up
LOC644278	0.454379144	9.346359482	3.211197324	0.002109121	0.076853069	-1.474535183	up
CCL20	-0.387763254	7.441524803	-3.209286145	0.002121133	0.076982738	-1.479504838	down
NEFM	0.674756704	12.58666916	3.204478777	0.002151634	0.07740421	-1.491996424	up
ADFP	-0.34302065	8.545388309	-3.203631803	0.00215705	0.07740421	-1.494195878	down
DRD1IP	0.503411899	13.20059279	3.189316096	0.002250556	0.079176083	-1.531310437	up
BBOX1	-0.328821811	10.16455276	-3.186770046	0.00226758	0.079663409	-1.537899173	down
SVOP	0.483707034	9.919157061	3.185056219	0.002279107	0.07994248	-1.5423322	up
LOC388135	0.342082716	11.45609733	3.183405438	0.002290262	0.07994248	-1.546600581	up
FTH1	-0.299460289	12.04630755	-3.182990644	0.002293073	0.07994248	-1.547672861	down
RHBDF1	-0.351795994	9.163122188	-3.182762732	0.002294619	0.07994248	-1.548261992	down
NFIL3	-0.264466418	7.74890984	-3.179866535	0.002314349	0.080044853	-1.555745838	down
SYT17	0.32758478	10.8882717	3.176277958	0.002339016	0.080044853	-1.565012224	up
ACHE	0.4690276	9.316944283	3.175820315	0.002342179	0.080044853	-1.56619342	up
SLC25A22	0.330409942	9.911870454	3.175730635	0.0023428	0.080044853	-1.566424876	up
FXR2	0.272390653	9.967787465	3.174750751	0.002349588	0.080044853	-1.568953549	up
LOC644596	0.386969459	9.093474931	3.173983535	0.002354916	0.080044853	-1.570933036	up
HLA-E	-0.383594497	9.801587779	-3.172734583	0.002363614	0.080123657	-1.574154734	down
C1orf216	0.288622435	10.03075871	3.165976515	0.002411204	0.08126299	-1.591571941	up
NME1	0.299488705	11.38130162	3.153824874	0.002499042	0.083095273	-1.622824363	up
C20orf100	0.380712211	12.22542419	3.152284937	0.002510385	0.083230252	-1.626778868	up
INPP4B	0.353133086	8.600861594	3.152122255	0.002511586	0.083230252	-1.627196552	up
LOC388610	0.435394108	10.28736385	3.149488564	0.002531106	0.083546468	-1.633956394	up
AKR1C3	-0.424863487	9.9221042	-3.145459153	0.002561247	0.084319739	-1.644290931	down
KIAA0672	0.427978202	11.19717783	3.143625424	0.002575074	0.08457303	-1.648990958	up
SERGEF	0.280184	10.79080028	3.137364886	0.002622812	0.085339912	-1.665022815	up
ATP13A2	0.311095769	9.974842822	3.134700232	0.002643381	0.085529943	-1.671839585	up
NP	-0.445698328	8.607728712	-3.133965044	0.002649082	0.085529943	-1.673719639	down
KLF6	-0.352995674	8.850661609	-3.133487977	0.002652788	0.085539646	-1.674939448	down
CALM3	0.387772623	13.90190546	3.128906206	0.002688628	0.086032665	-1.686647894	up
DIRAS1	0.281374722	8.022795746	3.122900532	0.002736292	0.086784002	-1.701976738	up
P4HA1	-0.264667837	8.338079961	-3.121897907	0.002744326	0.086899408	-1.704533808	down
FLJ20160	0.355641656	11.80133861	3.119201681	0.002766041	0.086933862	-1.711407316	up
NOS3	-0.269645004	7.932576059	-3.118780952	0.002769444	0.086933862	-1.712479506	down
TAGLN3	0.448983256	13.06974463	3.118450818	0.002772117	0.086933862	-1.713320749	up
LOC387856	0.464008071	10.00831079	3.118165684	0.002774427	0.086933862	-1.714047275	up
SLC2A6	0.313096941	10.25933548	3.117718988	0.002778051	0.086933862	-1.715185368	up
MGST1	-0.384314068	9.153058309	-3.117326827	0.002781235	0.086933862	-1.716184421	down
GRM1	0.390317451	8.583304153	3.116947544	0.002784319	0.086933862	-1.717150585	up
RBM9	0.316713793	10.39294851	3.112572923	0.002820113	0.087708161	-1.728288207	up
CLN5	-0.301247368	9.174291041	-3.104569866	0.002886712	0.088970939	-1.74863503	down
CNN3	-0.343044161	12.55210057	-3.103283149	0.002897556	0.089102656	-1.75190289	down
CRYGD	0.280631842	7.770907954	3.103105391	0.002899057	0.089102656	-1.752354265	up
FGF2	-0.295856967	8.198271309	-3.102801222	0.002901627	0.089102656	-1.753126588	down
GPR162	0.315746475	10.56901565	3.10189108	0.002909331	0.089192528	-1.755437229	up
FGF9	0.375043954	9.298307811	3.100030444	0.002925139	0.089320888	-1.760159465	up
USP49	-0.298683153	11.45035712	-3.09942695	0.002930283	0.089320888	-1.761690678	down
PPM1E	0.410992168	10.46162134	3.096766271	0.002953065	0.089320888	-1.768438969	up
SRI	-0.263685544	10.93265297	-3.096067512	0.002959076	0.089320888	-1.77021055	down
LOC647000	0.285859051	12.70181951	3.095906557	0.002960462	0.089320888	-1.770618582	up
JPH4	0.307599889	8.922942492	3.093064225	0.00298504	0.089476385	-1.777821628	up
AGK	0.276360834	9.773458935	3.091164229	0.003001575	0.089757819	-1.782633982	up
FDX1L	0.27145443	10.29448853	3.08062273	0.003094883	0.09189169	-1.809295486	up
GOLPH4	-0.364110428	9.362427849	-3.076852433	0.003128909	0.092792277	-1.818815541	down
LOC729985	-0.399082721	8.254311193	-3.074278897	0.003152334	0.093210928	-1.825308979	down
LOC652730	0.28851085	8.412870436	3.073332618	0.003160989	0.093303031	-1.827695616	up
N4BP2	-0.287914564	9.525959947	-3.064797794	0.003240056	0.095189446	-1.849197808	down
PTPRN	0.559777473	10.14557266	3.061430454	0.003271757	0.0958259	-1.85766954	up
GSTT2	0.345764689	8.358970335	3.061281601	0.003273165	0.0958259	-1.858043879	up
PRRT2	-0.27351646	10.26335021	-3.053302087	0.003349474	0.097348972	-1.878091826	down
SLC32A1	0.552543156	9.52026199	3.052793222	0.003354396	0.097348972	-1.879369038	up
RGS4	0.704236148	11.43731363	3.052207697	0.003360068	0.097348972	-1.880838473	up
BSCL2	0.286190498	13.32265107	3.051084574	0.003370973	0.097552398	-1.883656502	up
MKNK2	-0.339684931	9.250907769	-3.050428547	0.003377358	0.097624701	-1.885302193	down
XKR4	0.268365503	9.202020962	3.044347248	0.003437086	0.098895942	-1.900545486	up
RGAG1	0.349540888	8.393350063	3.041589467	0.003464495	0.099343197	-1.907450894	up
EXTL2	0.347646896	9.862790324	3.039283043	0.003487574	0.099457765	-1.913222659	up
KIFAP3	0.264709033	12.1314329	3.038893074	0.00349149	0.099457765	-1.914198233	up
PLD3	0.330625809	10.88886195	3.034031578	0.003540659	0.099539813	-1.926352553	up
NEFH	0.493767358	13.04892124	3.023230392	0.003652219	0.100165297	-1.95330658	up
ERF	-0.311214184	8.203564483	-3.020783755	0.00367794	0.100165297	-1.95940245	down
VDAC3	0.270319556	13.67777104	3.019889331	0.003687385	0.100165297	-1.961630044	up
ELAVL4	0.444135602	10.17856315	3.019201982	0.003694659	0.100165297	-1.963341586	up
S100A9	-0.580393376	7.809535661	-3.016559437	0.003722747	0.100165297	-1.969919065	down
LRRC49	0.318190176	10.75318493	3.013774708	0.003752562	0.10049105	-1.976845943	up
KLC1	0.287488472	13.00236919	3.013063983	0.003760207	0.100588539	-1.978613094	up
ENTPD3	0.32175	8.399737058	3.012357732	0.003767818	0.100629213	-1.980368824	up
ANGPT2	-0.403052036	8.026636212	-3.009215021	0.003801861	0.101182846	-1.988177942	down
TBC1D19	0.348964546	9.02794207	3.003682897	0.003862484	0.102020742	-2.001910004	up
ETS1	-0.313204	9.011731901	-3.001895961	0.003882257	0.102292955	-2.006341693	down
ARHGEF6	-0.320400844	11.84442629	-3.00173148	0.003884082	0.102292955	-2.006749517	down
GDPD5	0.337745268	9.085522603	2.99880675	0.003916663	0.102803183	-2.013998572	up
TIMM10	0.608757312	10.81716462	2.993304173	0.003978651	0.103671913	-2.027623006	up
IL8	-0.780862858	7.731746832	-2.99084311	0.004006669	0.104110032	-2.033710735	down
NLF2	-0.273028834	7.263141875	-2.990797023	0.004007196	0.104110032	-2.033824701	down
LOC389833	-0.307672883	8.124048526	-2.990517821	0.004010387	0.104110032	-2.034515101	down
SYP	0.532410421	10.67384641	2.987919867	0.004040189	0.10440895	-2.040936986	up
SYT3	0.278718543	8.360628981	2.986020048	0.004062112	0.104759963	-2.045630579	up
ABCA1	-0.441889623	11.39658754	-2.98415382	0.004083756	0.104994754	-2.050239066	down
PPP1R14C	0.327306059	8.70752051	2.982824953	0.004099233	0.105157942	-2.053519307	up
SCG2	0.465228937	13.3267592	2.980348746	0.004128219	0.105521432	-2.059628859	up
ABI3BP	-0.277466922	7.897106939	-2.978776436	0.004146722	0.105533453	-2.063506303	down
FBXL2	0.343506085	10.00014108	2.974472801	0.004197764	0.106165204	-2.074111781	up
PDXP	0.325766767	12.2572523	2.974190635	0.004201131	0.106165204	-2.074806735	up
TMEM47	-0.325737129	11.15788518	-2.971399978	0.004234565	0.106633912	-2.081677311	down
GSTM3	-0.371113476	10.38456535	-2.969100694	0.004262298	0.106850957	-2.08733459	down
PTGS2	-0.360277612	7.573784372	-2.96270452	0.004340335	0.107758337	-2.10305523	down
CADM1	-0.280882887	11.02003516	-2.952837757	0.004463322	0.109486505	-2.127257256	down
ANTXR1	-0.330187904	9.690818484	-2.951668995	0.004478103	0.10963495	-2.130120175	down
ACOT7	0.39299391	11.00520063	2.948000254	0.004524795	0.11002742	-2.139101458	up
ATP2B2	0.285624569	9.329560258	2.943506396	0.004582604	0.111003317	-2.150091499	up
ASNS	0.296122984	11.01615669	2.940633244	0.004619923	0.1113703	-2.157111532	up
JAM2	-0.285456525	9.390698086	-2.938051586	0.004653696	0.111645985	-2.163415051	down
STON1	-0.366331623	8.914773699	-2.937027213	0.00466716	0.111758248	-2.165915089	down
DDC	0.713183205	11.07269515	2.93408517	0.004706031	0.11247459	-2.173091734	up
BSN	0.321988347	11.27195635	2.93023891	0.004757301	0.112947685	-2.182466079	up
DIRAS2	0.424469481	9.301968481	2.929542542	0.004766639	0.113062516	-2.184162343	up
BASP1	0.43477075	13.57505855	2.927916055	0.004788515	0.113260555	-2.188123098	up
SPINT2	0.374024774	10.84598012	2.924499986	0.004834764	0.11358322	-2.196436489	up
SYTL4	-0.471543742	10.05943705	-2.923640844	0.004846461	0.11358322	-2.19852618	down
MIDN	-0.371670993	9.468579826	-2.923533492	0.004847924	0.11358322	-2.198787262	down
SYN1	0.34987495	10.72626278	2.92328786	0.004851274	0.11358322	-2.199384613	up
SLC12A5	0.421364613	11.21519968	2.922085075	0.004867708	0.113847267	-2.202309126	up
RUNDC3A	0.355617653	11.45857604	2.912870175	0.004995339	0.115035734	-2.224685201	up
PDE1A	-0.329832259	8.893103683	-2.910864509	0.005023526	0.11523831	-2.229548532	down
OSBPL10	0.432519186	9.187059628	2.908575798	0.005055871	0.115663407	-2.23509516	up
SERPINE1	-0.298687388	7.36839321	-2.907411363	0.005072401	0.115830584	-2.237915895	down
LOC649970	0.506933808	11.79951704	2.90658433	0.005084172	0.115993927	-2.239918798	up
SNPH	0.284901849	9.180052624	2.905010025	0.005106648	0.116284497	-2.243730273	up
ADAM23	0.277929978	8.824386529	2.883614689	0.005421372	0.120349109	-2.295377461	up
JUNB	-0.283469712	8.139938107	-2.883467933	0.005423591	0.120349109	-2.295730743	down
HSPA12A	0.333914193	11.34856895	2.881650237	0.005451151	0.120475968	-2.300105311	up
RAB3C	0.395497103	8.663933031	2.88050511	0.005468579	0.120495821	-2.302860183	up
STMN2	0.551847715	13.9302115	2.878729368	0.005495707	0.120670163	-2.307130533	up
RCAN2	0.467811557	13.84475593	2.874191939	0.005565592	0.121331801	-2.318033345	up
LGALS3BP	0.273547834	9.963024398	2.873560592	0.005575381	0.121331801	-2.319549367	up
NPTN	0.352519941	11.88076708	2.873329132	0.005578973	0.121331801	-2.3201051	up
HRSP12	-0.31359498	9.983270047	-2.871689119	0.005604491	0.121584605	-2.324041785	down
LOC387763	-0.395433745	8.851761794	-2.868359994	0.005656621	0.122279404	-2.332027852	down
KCNE1L	-0.369576811	9.40828916	-2.866078093	0.005692612	0.122349012	-2.337497791	down
KRT222P	0.434225839	10.00863305	2.861607094	0.005763744	0.123216575	-2.348205779	up
NINJ1	-0.280263278	10.37820649	-2.860959498	0.005774114	0.123333316	-2.349755728	down
SPON1	-0.455175369	10.78376353	-2.859602442	0.005795903	0.123584068	-2.353002837	down
TAF15	-0.291084873	11.18306825	-2.85900409	0.005805534	0.123584068	-2.354434186	down
IGFBP4	0.41020829	9.044471186	2.858539779	0.005813017	0.123616224	-2.355544731	up
STXBP1	0.394878902	9.798180549	2.853968288	0.005887177	0.124268901	-2.366471685	up
USP5	0.269675102	12.01779573	2.852256747	0.005915166	0.124650206	-2.370559305	up
AQP11	0.265110545	9.117788879	2.850564201	0.005942965	0.124725519	-2.374599753	up
GPR177	-0.319807554	9.778392075	-2.850403482	0.005945611	0.124725519	-2.374983329	down
LOC650298	-0.27239773	8.513923185	-2.849591351	0.005958998	0.124725519	-2.376921329	down
NPM2	0.430980579	9.298893937	2.849486787	0.005960723	0.124725519	-2.37717082	up
FOXA1	0.534454599	9.845805477	2.849322959	0.005963428	0.124725519	-2.377561706	up
MRCL3	-0.290574084	11.31377891	-2.848507659	0.005976905	0.124799556	-2.379506714	down
DNAJC12	0.378556715	10.55162176	2.848157725	0.005982697	0.124816758	-2.3803414	up
SRPX	-0.397985188	9.914259446	-2.841295846	0.006097343	0.126473285	-2.39669328	down
EPDR1	0.361849184	12.95111082	2.839579756	0.006126329	0.126865019	-2.400778098	up
FERMT2	-0.275813328	11.52829397	-2.837780257	0.006156862	0.127287414	-2.405059465	down
HMP19	0.378075316	11.72804772	2.836694017	0.00617536	0.12738485	-2.407642857	up
CAPRIN2	0.266722856	9.605519135	2.83551484	0.006195499	0.127561258	-2.410446442	up
SLC35D3	0.354765922	8.434762293	2.832222394	0.006252051	0.12820022	-2.418269838	up
EFEMP1	-0.409142543	9.811655659	-2.830909235	0.006274739	0.128393921	-2.421388216	down
CKMT1A	0.539257364	10.52251763	2.83049317	0.006281943	0.128393921	-2.422376022	up
TGM2	-0.279312791	8.031804947	-2.827588735	0.006332447	0.129215873	-2.429268591	down
CDKN2D	0.288164882	9.978042303	2.824927446	0.006379052	0.129430855	-2.435579468	up
MAP2K4	0.328876302	10.57922879	2.82396559	0.006395973	0.129564883	-2.437859275	up
KAL1	-0.300164652	9.099722878	-2.818208192	0.00649813	0.130299244	-2.451493303	down
TCEA3	-0.271079059	8.735882079	-2.81769183	0.006507365	0.130299244	-2.45271507	down
FBLN7	0.299126613	8.410886341	2.817542711	0.006510034	0.130299244	-2.453067867	up
GAD2	0.409821357	9.838442541	2.811674033	0.006615889	0.131683459	-2.466941326	up
DLC1	-0.332906034	8.747788078	-2.807600586	0.006690293	0.13263889	-2.476558034	down
TUBB3	0.622917424	12.73369355	2.806535587	0.006709873	0.132712828	-2.479070575	up
SOX2	-0.348481406	10.46885752	-2.804347124	0.006750272	0.133092691	-2.484231325	down
D4S234E	0.488048574	12.96420874	2.799951972	0.006832085	0.134284154	-2.494586594	up
NFKBIA	-0.436276336	11.56600512	-2.799164476	0.00684684	0.134393826	-2.496440687	down
PDLIM3	-0.298365107	8.687321295	-2.794193158	0.006940664	0.135084002	-2.508136117	down
CCDC85A	0.352691367	9.446857029	2.790309757	0.007014777	0.135683013	-2.517261163	up
FLJ25404	0.339179991	10.90405018	2.786370883	0.007090692	0.136274736	-2.526506715	up
CREG2	0.288963053	7.9929419	2.786087192	0.007096188	0.136276111	-2.527172229	up
RALYL	0.394194061	11.56983873	2.784458863	0.007127814	0.136570224	-2.530991144	up
AMPH	0.516557513	10.61414522	2.780983401	0.00719575	0.137229509	-2.539136455	up
VAT1	0.308967865	10.97114029	2.779584617	0.00722326	0.137229509	-2.542412552	up
LOC651309	-0.308642351	8.69371025	-2.779078137	0.007233245	0.137229509	-2.543598469	down
DLK1	0.557759804	9.734908498	2.761373756	0.007590348	0.141678926	-2.584949655	up
ANKRD29	0.340213991	9.618512201	2.761300618	0.007591856	0.141678926	-2.585120061	up
LIX1	-0.379926088	9.313586012	-2.756711059	0.007687053	0.142738127	-2.595806522	down
SNCG	0.524700209	11.13153124	2.754887408	0.007725183	0.143084586	-2.600048992	up
RASD1	-0.343256332	10.53612865	-2.743817922	0.007960379	0.145835239	-2.625754518	down
CMAS	0.353887643	12.04448695	2.740204527	0.008038565	0.146319364	-2.634128372	up
S100A8	-0.807483298	8.176786514	-2.738761794	0.008069979	0.14659393	-2.637469466	down
PNMA3	0.379034625	11.91111475	2.738423537	0.008077361	0.14659393	-2.638252611	up
CAPN5	-0.278820757	8.824045355	-2.737372425	0.008100337	0.14659393	-2.640685704	down
CD99	-0.339178893	9.914148674	-2.736549439	0.008118369	0.146814485	-2.642590238	down
ZFP36L1	-0.44860811	9.845408967	-2.735059967	0.008151098	0.14708867	-2.646036016	down
PNCK	0.284576637	10.99984123	2.730000565	0.008263175	0.148306416	-2.657729802	up
MDH1	0.374884687	14.15561045	2.728355852	0.008299912	0.148599784	-2.661527643	up
ALPL	-0.275458635	9.173215846	-2.718719936	0.00851817	0.150363961	-2.683742763	down
KLHL13	0.334092594	9.164409689	2.717926467	0.008536375	0.15036862	-2.685569371	up
HLA-A29.1	0.532406352	8.834219993	2.717504436	0.008546072	0.15036862	-2.686540741	up
CKMT1B	0.539265993	9.423859726	2.716364727	0.00857231	0.15036862	-2.689163379	up
SLC8A2	0.28945909	9.189864421	2.71520681	0.008599043	0.15055289	-2.691827048	up
PEBP4	-0.301007246	8.825410502	-2.714612956	0.008612783	0.15055289	-2.693192809	down
SULT4A1	0.386524133	9.976193486	2.714262373	0.008620904	0.150566558	-2.69399898	up
FBXL16	0.329384985	10.64055194	2.713862089	0.008630185	0.150566558	-2.694919342	up
SLC16A9	-0.437732836	9.191823879	-2.712988426	0.008650473	0.150687396	-2.696927767	down
LOC90835	0.457334559	10.68089691	2.70558845	0.008824072	0.152442825	-2.713919247	up
GABARAPL1	0.278688154	13.18906957	2.703085162	0.008883516	0.152998847	-2.71965907	up
PGM2L1	0.517750933	11.09609865	2.695470645	0.009066592	0.154402532	-2.737093265	up
INA	0.572891462	13.01714001	2.694278068	0.009095576	0.154791179	-2.739820345	up
DKFZP586H2123	-0.394846318	9.88642096	-2.689499738	0.009212559	0.156277423	-2.750737639	down
RAB15	0.294857969	8.415603834	2.688976062	0.009225462	0.156365987	-2.751933195	up
RPS26L	-0.302210345	12.51982436	-2.686677475	0.009282298	0.156892436	-2.757178757	down
NAV2	-0.307671193	9.73447108	-2.68645754	0.009287752	0.156892436	-2.757680483	down
IL6	-0.557322267	7.46244775	-2.679059499	0.009472956	0.158862159	-2.774538731	down
CDH5	-0.283971731	8.562274471	-2.679021156	0.009473925	0.158862159	-2.774626011	down
C9orf61	-0.34233741	10.05320451	-2.677984307	0.009500152	0.159099396	-2.776985818	down
GAP43	0.447356823	11.95334799	2.677961071	0.00950074	0.159099396	-2.777038693	up
RERG	0.465725116	9.48503757	2.677005886	0.009524962	0.159398742	-2.779211996	up
CUX2	0.326048259	8.835902763	2.667062776	0.009780468	0.161522411	-2.801799468	up
UCHL1	0.449112834	13.49516028	2.662866988	0.009890153	0.162492204	-2.811311305	up
SPARCL1	-0.359266163	13.58429057	-2.661652144	0.009922119	0.162897855	-2.814063177	down
CYBRD1	-0.275967106	10.42077741	-2.658947985	0.009993614	0.163533976	-2.820185142	down
RSPO2	0.367113746	9.182415764	2.656013699	0.010071725	0.164387042	-2.82682261	up
TRPV2	0.29850015	8.671185542	2.654903838	0.010101414	0.164657642	-2.82933167	up
SLC10A4	0.605205818	9.926497681	2.650890571	0.010209439	0.165806407	-2.838397624	up
ATP1B1	0.283163731	13.70016573	2.649074556	0.010258666	0.166142765	-2.84249648	up
RPPH1	-0.278348016	7.769194302	-2.647515751	0.010301093	0.166385653	-2.846013047	down
SCO2	0.281990363	9.159034427	2.647462863	0.010302535	0.166385653	-2.84613233	up
S100A16	-0.320904969	9.626660799	-2.646725882	0.010322653	0.166415199	-2.847794326	down
TNFRSF1A	-0.287180638	9.287640242	-2.645562268	0.010354488	0.166620369	-2.850417704	down
FAM130A2	0.359232006	9.642249622	2.638618948	0.010546322	0.167772678	-2.866052734	up
LOC644250	-0.271617466	10.08786328	-2.634865238	0.010651375	0.168696017	-2.874491989	down
VASN	-0.358915214	8.925289431	-2.633562663	0.010688051	0.168947155	-2.877418299	down
C21orf37	-0.292395217	9.346676947	-2.633029028	0.01070311	0.168947155	-2.878616814	down
THBS1	-0.348964972	7.533826587	-2.627320233	0.010865422	0.170582535	-2.891426548	down
CYR61	-0.473252386	8.025175905	-2.624932831	0.010933962	0.170894157	-2.89677708	down
GABBR2	0.298340878	11.57339805	2.618745004	0.011113446	0.172253705	-2.910627189	up
CDH8	0.343148161	8.624101076	2.61789469	0.011138319	0.172359667	-2.912528427	up
FAT	-0.327328869	10.08180379	-2.608999586	0.011401565	0.174646765	-2.932388134	down
LPPR4	0.313764693	9.266286966	2.605801336	0.01149759	0.175022971	-2.939515736	up
C7orf28B	0.28428601	8.529368759	2.605134796	0.011517695	0.175022971	-2.941000316	up
STAT4	0.335076409	8.809792298	2.602655522	0.011592757	0.175738366	-2.946519766	up
NETO2	0.323734187	9.387065912	2.591183387	0.011945912	0.178382835	-2.972005528	up
NAPB	0.39682142	13.8388916	2.590538702	0.011966045	0.178382835	-2.973435085	up
CNIH2	0.280918211	8.53710152	2.587046175	0.012075649	0.179484164	-2.981174704	up
CRISPLD2	-0.358539159	8.534496918	-2.578836046	0.012336904	0.181434832	-2.999336279	down
CA2	0.383356518	11.77694821	2.577373426	0.012383981	0.181807842	-3.002566942	up
LY6H	0.268357079	10.6040283	2.57692677	0.01239839	0.181883984	-3.003553235	up
BHLHB2	-0.324510609	10.77100315	-2.576019849	0.012427693	0.181917964	-3.005555456	down
ANXA1	-0.316538071	9.558472666	-2.574935759	0.012462804	0.182200783	-3.007948085	down
NECAP1	0.340604977	11.92966387	2.574528157	0.012476028	0.182200783	-3.008847472	up
C11orf74	0.286554562	10.31660311	2.573666475	0.012504026	0.182503566	-3.010748429	up
APOLD1	-0.514948478	9.577185653	-2.571203015	0.012584386	0.18257786	-3.016180293	down
DNM3	0.319826028	11.95134942	2.569289604	0.012647125	0.182997196	-3.020396473	up
ERC2	0.475185504	10.10023441	2.566605568	0.012735611	0.183807431	-3.02630652	up
UNQ830	-0.329588173	11.61345885	-2.563715428	0.012831518	0.184720245	-3.032664921	down
DDIT4	-0.411581841	11.03032519	-2.562408964	0.012875087	0.184825774	-3.035537318	down
IFITM2	-0.32827857	12.07857022	-2.56033714	0.012944455	0.18516615	-3.040090057	down
ALDH1A1	0.525904241	13.21048869	2.556134731	0.013086199	0.186662252	-3.049315682	up
CAP2	0.335593129	11.22828142	2.554568154	0.013139397	0.187102332	-3.052751739	up
ACSBG1	-0.338736761	11.45965517	-2.55357742	0.013173142	0.187412975	-3.054923904	down
PFTK1	0.388974695	10.11920158	2.550994147	0.013261498	0.188329286	-3.06058453	up
FKBP14	-0.281957745	10.51170411	-2.547719865	0.013374261	0.189266512	-3.067752792	down
EDN1	-0.44183812	8.470039736	-2.544510265	0.013485638	0.190199741	-3.074772341	down
UQCRB	0.296266782	10.31320793	2.542998073	0.013538403	0.190622843	-3.078077136	up
IGFBP5	-0.475627116	10.88643558	-2.540164885	0.013637766	0.191058027	-3.084264668	down
TUB	0.360510157	10.33211126	2.536022301	0.013784239	0.192010539	-3.093301962	up
PNMA6A	0.274536866	8.979310309	2.535767017	0.013793311	0.192010539	-3.093858493	up
SLC25A4	0.266983274	12.49341809	2.534163526	0.013850422	0.192210816	-3.097353168	up
ADARB1	0.269395746	9.673181949	2.533675077	0.013867862	0.192210816	-3.098417352	up
SMOX	-0.271032379	9.484826297	-2.533017005	0.013891389	0.192234148	-3.099850833	down
EHBP1	0.322672014	11.69987205	2.532839655	0.013897735	0.192234148	-3.100237105	up
SUSD1	0.300093668	9.20559918	2.532541298	0.013908418	0.192276036	-3.100886883	up
GRAMD3	-0.329332031	10.79745693	-2.532047688	0.013926109	0.19237181	-3.101961761	down
AQP4	-0.476507759	11.56811946	-2.526379278	0.014130723	0.193327679	-3.114293219	down
HAMP	-0.553524383	8.71760444	-2.522291915	0.014279947	0.19441626	-3.123171459	down
DOK6	0.385218088	10.03144741	2.517350875	0.01446224	0.195625743	-3.133888646	up
AEBP1	-0.268711767	10.03623593	-2.512278489	0.014651563	0.196463706	-3.144873236	down
NCAN	-0.277421562	10.0589672	-2.508091179	0.014809535	0.197487699	-3.15392777	down
YAP1	-0.269712269	8.872839468	-2.505408496	0.014911549	0.198391524	-3.159722375	down
ICAM2	-0.329882233	9.598389727	-2.502596942	0.015019144	0.198607692	-3.165790005	down
REEP1	0.478134731	12.33546748	2.498698376	0.015169498	0.199603253	-3.174194482	up
SNTB1	-0.280732862	8.702095001	-2.491886339	0.015435476	0.201338512	-3.188854529	down
MAP7D2	0.486858015	10.38047094	2.489756022	0.015519514	0.201760314	-3.193432542	up
PTPRN2	0.265235056	9.404268608	2.485948424	0.015670746	0.202382248	-3.201607159	up
CPXM2	-0.274248997	9.629632509	-2.484695023	0.015720819	0.202924595	-3.20429591	down
MYO10	-0.342969974	9.189611685	-2.484009596	0.015748263	0.203174432	-3.205765803	down
RUSC1	0.281849397	11.68529084	2.476133357	0.016066731	0.205175501	-3.222632905	up
PACSIN1	0.365358926	11.91453593	2.471114324	0.016272684	0.20673856	-3.233358732	up
TGFBR3	-0.289765763	9.265655593	-2.46843851	0.016383454	0.207190089	-3.239069856	down
SELE	-0.356415314	7.381727758	-2.466935158	0.016445985	0.207190089	-3.242276345	down
FLJ33996	0.307304112	9.732387024	2.464006418	0.016568421	0.207770599	-3.248518505	up
ELAVL2	0.271200147	8.146900913	2.463553388	0.016587433	0.207770599	-3.249483534	up
GLRB	0.335413287	9.920055197	2.460402651	0.016720202	0.208537615	-3.256191163	up
GBE1	0.501569486	10.46547697	2.458348145	0.016807291	0.209104678	-3.260561281	up
SEPTIN3	0.334793926	12.21868271	2.457380174	0.016848464	0.209305917	-3.262619219	up
ZNF786	-0.280926328	10.37240129	-2.4523228	0.017065059	0.210849586	-3.273360702	down
PLCD1	-0.267512353	8.765809815	-2.450904431	0.017126252	0.21119014	-3.276369997	down
HOPX	-0.281095108	9.894684134	-2.434284597	0.017858121	0.216114097	-3.311526471	down
PLSCR4	-0.283455083	9.621661512	-2.430819711	0.018014192	0.217094921	-3.318831407	down
PRKAR1B	0.293463599	8.351354809	2.428371973	0.018125184	0.217424306	-3.32398682	up
YWHAH	0.279490331	14.5059382	2.418469425	0.0185805	0.220568795	-3.344800406	up
TNC	-0.28828367	8.857106655	-2.410965457	0.018932331	0.22347665	-3.360526442	down
LOC643287	-0.316576835	9.437561804	-2.408898354	0.019030292	0.223723965	-3.364851467	down
GALNTL2	-0.283594347	9.97718547	-2.40744361	0.019099505	0.224053421	-3.36789343	down
NTSR2	-0.309607203	9.544569122	-2.407217997	0.019110259	0.224053421	-3.368365066	down
CHGA	0.389463495	10.41808131	2.407121255	0.019114872	0.224053421	-3.368567293	up
VIM	-0.292860633	10.7076236	-2.406116958	0.01916282	0.224406007	-3.370666239	down
DYNC1I1	0.451409375	12.20209604	2.405417803	0.019196264	0.224692891	-3.372127027	up
SV2B	0.427556221	10.93191272	2.400128538	0.019450967	0.227144974	-3.383166994	up
BEX5	0.427312596	10.90427925	2.397382415	0.019584395	0.227961273	-3.388890986	up
RPS26	-0.297523643	10.96944968	-2.393026316	0.01979773	0.229699389	-3.397959812	down
PDK4	-0.352361573	10.12202369	-2.385509493	0.02017075	0.231696798	-3.413577125	down
SYNPR	0.364875947	9.41088714	2.379863644	0.020455043	0.233427028	-3.42528076	up
MLLT11	0.442417457	13.19752737	2.375067084	0.020699378	0.23463343	-3.435205994	up
PAK1	0.30252967	10.23120042	2.372919879	0.020809598	0.235351779	-3.439643755	up
STOM	-0.287029072	10.75766294	-2.372549584	0.020828659	0.235382995	-3.440408735	down
LOC402251	-0.40214881	12.32069508	-2.371445495	0.020885585	0.235574763	-3.442689049	down
SNAP25	0.28032201	13.88478102	2.366867076	0.021123127	0.237083032	-3.452135726	up
BTG2	-0.305956062	8.901400304	-2.361944432	0.021381217	0.239125012	-3.462275916	down
DHRS3	-0.314676209	9.747753616	-2.346438759	0.02221265	0.243437848	-3.494102637	down
SYT13	0.493870802	11.52242444	2.345678303	0.022254158	0.243573937	-3.495659099	up
CAMK2N2	0.267674212	9.534427097	2.344962556	0.022293288	0.243892208	-3.49712367	up
SLC18A2	0.412476582	8.886655403	2.341879618	0.022462537	0.245052215	-3.503427813	up
ZNF503	0.298907201	9.1992189	2.335961997	0.022790617	0.246710547	-3.515509282	up
NELL2	0.378573718	10.48358156	2.335420704	0.022820838	0.246871937	-3.516613132	up
RANBP3L	-0.298633403	8.338674133	-2.323079635	0.023519618	0.250016624	-3.541722704	down
IL1B	-0.488974527	7.742303984	-2.318366402	0.023791473	0.251311187	-3.551283376	down
PITPNC1	-0.26541263	8.765518574	-2.316023589	0.02392764	0.251687687	-3.55602973	down
SOX9	-0.354760023	9.963641076	-2.308067029	0.02439527	0.252871408	-3.572119405	down
CD14	-0.331346516	10.36332441	-2.306110225	0.024511514	0.252900995	-3.576069401	down
SLC35F1	0.278850869	10.72490438	2.305175184	0.024567233	0.252900995	-3.577955888	up
BEX1	0.266101502	13.28080749	2.301736697	0.024773101	0.253472719	-3.584887731	up
P8	-0.291860764	9.477210229	-2.296088034	0.025114621	0.25503249	-3.596256543	down
GABRG2	0.401644331	10.43716178	2.295337932	0.025160285	0.25503249	-3.597764495	up
AGTRL1	-0.289327331	11.27947453	-2.294910373	0.025186346	0.25503249	-3.598623845	down
DTNA	-0.282359356	10.49142104	-2.289519555	0.025516999	0.256589872	-3.609447428	down
IGFBP7	-0.264561518	10.82333753	-2.281638783	0.026007301	0.259227953	-3.625232175	down
GOT1	0.324666484	12.75184923	2.277950508	0.02623962	0.260725084	-3.632604013	up
FGF12	0.338585638	9.370686243	2.274633316	0.026450133	0.261534566	-3.639225666	up
C4orf18	-0.271700602	9.274028197	-2.265545035	0.027034563	0.264749005	-3.657326106	down
FLJ46906	-0.268501347	9.567746697	-2.264977909	0.027071409	0.264800123	-3.658453604	down
HIPK2	-0.284395095	12.30248277	-2.256067583	0.027656157	0.26791169	-3.676137146	down
NSF	0.391066255	12.1928725	2.25044443	0.028030901	0.269669934	-3.687266917	up
CYP4V2	-0.268047497	10.09548588	-2.230266811	0.029412769	0.274706997	-3.727012328	down
NTS	0.400589422	7.526343581	2.226687838	0.02966405	0.275953288	-3.734030732	up
NTRK2	-0.418466602	10.38339545	-2.224143963	0.029843804	0.276544442	-3.739013538	down
CCL3	-0.338353019	7.472506767	-2.222193948	0.029982245	0.276985657	-3.742829882	down
STS-1	0.433069692	11.19382855	2.221814645	0.030009239	0.277081947	-3.743571883	up
HBG2	-0.353533616	7.808408402	-2.221254161	0.030049166	0.277260571	-3.744668119	down
AFF2	0.283947189	9.418328214	2.221001336	0.030067192	0.277260571	-3.745162538	up
ATP1A3	0.286127117	8.277081072	2.217392196	0.030325556	0.278926272	-3.752215312	up
CADPS	0.424158392	10.07877682	2.21601987	0.030424308	0.279141795	-3.754894499	up
LOC613037	-0.266232338	11.41021106	-2.21405148	0.030566445	0.27980996	-3.758734943	down
MAP2K2	0.280581109	11.12149181	2.212943948	0.030646676	0.28037489	-3.76089454	up
SDS	-0.325477976	8.840649327	-2.211515845	0.030750404	0.280794342	-3.763677881	down
PODXL2	0.276714719	10.9406487	2.211185731	0.030774425	0.280794342	-3.764321051	up
C14orf78	0.267714734	9.547832819	2.204448699	0.031268272	0.283037022	-3.7774293	up
HPRT1	0.32790603	10.91450354	2.204181831	0.031287977	0.283113367	-3.777947853	up
SLC1A3	-0.288235342	12.9506759	-2.194172704	0.032034957	0.285926469	-3.797358322	down
ALDH1L1	-0.337653585	10.66039853	-2.193797451	0.032063264	0.28596229	-3.798084589	down
MYO5A	0.292204791	9.607524555	2.18754193	0.032538393	0.28774613	-3.810176135	up
DAPL1	0.323139005	8.925731109	2.185717666	0.032678111	0.288386753	-3.813696829	up
PCP4	0.314211897	12.03962314	2.184831135	0.0327462	0.288730521	-3.815406872	up
LOC728153	-0.267153274	9.212472706	-2.183456718	0.032852005	0.289344151	-3.818056843	down
NXPH1	0.270057085	9.401538186	2.174330371	0.033562207	0.2921168	-3.835617273	up
ALDH7A1	-0.287114304	11.11741519	-2.169524939	0.033941541	0.294423609	-3.844838583	down
KIF21A	0.308603396	10.8775119	2.167473693	0.034104604	0.294475577	-3.848769522	up
VAMP2	0.313851834	12.3173601	2.167172604	0.034128597	0.294475577	-3.849346254	up
MOAP1	0.276911267	11.94564635	2.166873987	0.034152407	0.294475577	-3.849918183	up
ATP1B2	-0.343623569	11.82013055	-2.166754645	0.034161927	0.294475577	-3.850146737	down
SYT4	0.332326162	12.74753467	2.164582101	0.034335635	0.294849592	-3.854305516	up
RHOBTB3	-0.28928751	11.56243905	-2.163147884	0.034450733	0.295246658	-3.857049017	down
C1orf64	-0.293120936	9.337913791	-2.156022507	0.035027574	0.29674794	-3.870656204	down
LASS6	0.326542524	11.38530287	2.14578604	0.035871059	0.300348377	-3.890137779	up
GLS	0.400628888	11.70914287	2.145294433	0.03591201	0.300419842	-3.891071396	up
IFITM1	-0.281110762	10.04208063	-2.104630389	0.039443884	0.315438049	-3.967664959	down
AQP1	-0.270243125	8.783019409	-2.10291337	0.039599445	0.315777289	-3.970871508	down
NFIB	-0.271389944	11.20116712	-2.096076969	0.040224124	0.317945751	-3.983616312	down
EDG1	-0.330052659	9.508088741	-2.095668784	0.040261691	0.318015676	-3.984376149	down
AGXT2L1	-0.375186189	11.22737369	-2.092317774	0.040571257	0.319061619	-3.990609254	down
DKFZP564O0823	0.312411141	9.752784338	2.084078814	0.041341175	0.321613706	-4.00589788	up
TBC1D9	0.428452922	10.10788213	2.074818329	0.042221658	0.325077571	-4.023020234	up
C20orf127	-0.284464493	10.13676351	-2.068293514	0.042851755	0.326773903	-4.03504503	down
PRPS1	0.279452998	10.98146576	2.064621387	0.04320994	0.327792701	-4.041798176	up
PTPRO	0.281833698	9.177939869	2.0638222	0.043288236	0.327792701	-4.043266533	up
TMEM35	0.392286148	9.899715502	2.057369239	0.043924945	0.329799526	-4.055104704	up
MAPRE3	0.334727089	11.22853117	2.05734479	0.043927373	0.329799526	-4.055149495	up
CHD5	0.266383295	11.14512689	2.049963964	0.044665587	0.332549942	-4.068650525	up
ENDOGL1	-0.329840185	10.02282658	-2.047082395	0.044956692	0.3330965	-4.073910132	down
CCL4L1	-0.373156147	7.51684356	-2.045150097	0.045152816	0.3330965	-4.077433495	down
VSNL1	0.421690234	11.64502026	2.028001202	0.046926007	0.338814137	-4.108576811	up
PLCXD3	0.297238466	10.14669566	2.022406208	0.047517371	0.340562612	-4.118688503	up
LOC644934	-0.30049419	10.98718318	-2.014555056	0.048358019	0.343030331	-4.132836858	down
GNG3	0.354061427	11.7857576	2.003000965	0.049618416	0.346597603	-4.153571303	up
SYT1	0.552104114	11.50087246	2.002282034	0.049697766	0.346958918	-4.154858041	up
