# Supplementary material for: Identification of key genes and therapeutic drugs for cocaine addiction using integrated bioinformatics analysis
Source: Front Neurosci. 2023 Jul 4;17:1201897. doi: 10.3389/fnins.2023.1201897 (PMC10352680; doi:10.3389/fnins.2023.1201897)
Supplement: Supplementary Table 2 — Scores of seven centrality algorithms. [file Data_Sheet_2.csv]

gene	Degree	Katz	Laplacian	EPC	MNC	Radiality	SLC
JUN	22	9.024194234	754	65.39	15	7.493617021	3716
GBP2	7	4.442511972	172	63.996	7	6.50212766	1327
MAP2K4	3	1.538524201	40	40.703	1	6.578723404	218
CPLX1	5	2.824050884	124	37.728	5	6.212765957	854
HLA-B	7	4.442511972	172	63.919	7	6.50212766	1327
TH	5	1.826571859	68	30.308	4	6.331914894	211
ENTPD4	1	1.111111111	4	1.517	1	0.123404255	1
STXBP1	8	3.375727729	180	38.819	7	6.25106383	985
HLA-E	6	3.788479472	132	63.401	6	6.391489362	982
PAK1	6	2.042216497	76	47.53	1	6.995744681	329
ATP6V0B	2	1.26776318	16	3.596	2	0.578723404	25
CACNB3	5	2.435029906	100	36.483	3	6.182978723	613
IRF1	9	5.485710583	250	64.199	9	6.982978723	2020
JUNB	8	5.080678317	220	64.908	8	7.042553191	2315
DDIT4	1	1.176032767	8	19.623	1	6.391489362	56
FOS	13	6.681877534	372	65.298	13	7.25106383	3033
SLC6A3	4	1.619718351	44	24.746	2	5.89787234	144
GSTM2	2	1.224489796	10	1.982	1	0.182978723	4
CACNA2D2	4	2.295842625	86	35.59	3	6.140425532	590
CHSY3	1	1.140758375	8	11.883	1	5.293617021	24
SDC1	4	1.794320736	60	42.123	2	6.561702128	291
CHSY1	1	1.140758375	8	11.459	1	5.293617021	24
SYP	4	2.119380865	76	32.955	2	6.140425532	478
VCAM1	4	1.750896786	58	45.836	3	6.246808511	288
MSN	3	1.632988301	42	43.819	2	6.527659574	242
RPL37	1	1.111111111	4	1.503	1	0.123404255	1
LIN7B	7	3.236155073	164	38.935	6	6.280851064	983
EGR1	14	7.194357501	414	64.731	11	7.080851064	2807
TNFSF14	1	1.111111111	4	1.506	1	0.123404255	1
DDC	4	1.680065268	52	28.619	3	6.327659574	179
HSPA1B	3	1.527376249	38	29.535	3	5.314893617	104
SAP18	2	1.247319782	12	14.061	1	5.331914894	23
RIPK2	3	1.50282004	28	32.388	1	6.578723404	128
FIG4	1	1.111111111	4	1.494	1	0.123404255	1
FGF2	7	2.890701202	138	59.144	3	7.119148936	914
S100A9	1	1.111111111	4	1.478	1	0.123404255	1
GAD2	3	1.451846906	26	18.833	1	5.680851064	85
ATP1A1	2	1.25	14	2.569	1	0.238297872	12
ATP5B	4	1.563159879	44	5.064	2	0.634042553	73
SAT1	3	1.357526446	20	9.34	1	5.085106383	23
DLC1	1	1.124715431	6	7.313	1	5.029787234	7
TFRC	1	1.111111111	4	1.489	1	0.123404255	1
SYN1	4	2.486478111	98	37.313	4	6.204255319	708
CYP2S1	1	1.134020619	8	2.048	1	0.234042553	9
IL6	12	5.773167846	338	65.105	9	7.531914894	2585
TIMP1	4	2.274366654	82	55.819	3	7.076595745	696
SV2A	1	1.351901477	20	19.976	1	5.612765957	161
SNAP25	12	4.08544871	280	39.042	9	6.272340426	1139
PLA1A	1	1.12244898	6	1.723	1	0.178723404	4
TGM2	2	1.346827705	16	23.737	1	6.306382979	83
CCL2	7	4.534891806	200	64.483	7	7.187234043	2086
SOD2	1	1.23393942	10	24.03	1	6.323404255	83
CD44	7	2.239592023	100	51.865	3	6.591489362	414
CXCL10	7	3.416724885	144	62.996	5	6.961702128	1170
MDH1	1	1.162365367	10	16.188	1	5.995744681	38
COL4A1	3	1.407583749	24	22.694	1	5.936170213	74
AGTR1	2	1.342815834	16	19.791	1	6.276595745	76
YWHAH	3	1.760327667	46	37.082	1	7.034042553	341
YES1	3	1.432879234	28	25.249	1	6.370212766	108
BBOX1	1	1.111111111	4	1.496	1	0.123404255	1
CKMT1A	1	1.111111111	4	1.52	1	0.123404255	1
RGS16	1	1.111111111	4	1.514	1	0.123404255	1
CDKN1A	4	2.29871123	74	35.24	2	6.876595745	757
NTSR2	1	1.111111111	4	1.488	1	0.123404255	1
IL4R	1	1.269758301	8	25.313	1	6.234042553	103
SLC12A5	1	1.111111111	4	1.496	1	0.123404255	1
BAG3	5	2.051767059	68	37.396	2	5.940425532	258
LDLR	1	1.124674907	6	6.732	1	5	7
VAMP2	11	4.024162556	262	39.205	10	6.74893617	1178
HSPD1	4	1.529248518	38	4.769	2	0.621276596	59
CEBPD	5	3.270093254	104	62.54	4	6.846808511	1164
AKR1B1	2	1.295613319	18	16.796	1	5.69787234	58
ATF3	5	3.687538015	132	62.776	5	6.944680851	1585
CDK5	4	2.639236887	88	53.474	2	7.080851064	994
HIST2H2AC	2	1.348465844	24	25.431	1	5.965957447	106
S100A10	1	1.111111111	4	1.51	1	0.123404255	1
MCL1	2	1.36652347	18	22.668	2	6.238297872	100
DNM1	6	2.064563149	74	44.801	1	6.74893617	342
SLC32A1	4	2.104169221	76	34.112	2	6.289361702	467
CACNG2	4	1.483698228	30	11.734	1	4.957446809	38
VDAC3	1	1.14234756	8	2.974	1	0.578723404	20
NFKBIA	3	2.221122741	70	43.397	1	6.931914894	786
PPP2R5B	1	1.143287923	8	12.331	1	5.727659574	23
HSPB1	1	1.163313199	10	15.448	1	4.676595745	31
BCL6	5	3.722139229	136	62.881	5	6.965957447	1641
AQP11	2	1.224489796	10	2.007	1	0.182978723	4
ADAMTS9	3	1.529667332	38	34.77	3	5.957446809	157
FGF9	2	1.346070362	14	29.341	1	6.408510638	100
FOSB	5	4.062034447	152	63.32	5	6.978723404	1817
SLIT2	1	1.111111111	4	1.514	1	0.123404255	1
CALM3	3	1.447082578	22	18.474	1	6.276595745	79
GSTM1	1	1.12244898	6	1.734	1	0.178723404	4
ATP1A3	2	1.25	14	2.584	1	0.238297872	12
GFPT2	2	1.23930456	12	6.544	1	4.421276596	13
TNFRSF1A	5	1.840205469	54	44.744	1	6.761702128	239
IL1B	8	4.238819363	194	64.362	7	7.178723404	1815
ASNS	2	1.567534218	26	37.314	1	6.923404255	228
PTDSS1	2	1.224489796	10	1.959	1	0.182978723	4
ADAMTS1	3	1.529667332	38	35.729	3	5.957446809	157
GNA12	1	1.239053832	10	24.893	1	6.574468085	96
CEBPB	6	4.051688507	162	63.354	4	7.340425532	1812
DNAJB1	4	1.588863434	42	27.828	2	4.69787234	98
ATP6V0D1	3	1.409868624	28	4.295	2	0.612765957	43
ATP1B1	2	1.25	14	2.54	1	0.238297872	12
PTGS2	2	2.001198721	46	48.355	2	6.89787234	567
PRRT2	1	1.408544871	26	20.206	1	5.629787234	206
SMARCC1	2	2.450990482	68	47.634	2	6.910638298	896
MAOB	2	1.303759171	20	15.793	1	5.710638298	59
NAPB	2	1.565049857	34	25.241	2	5.634042553	239
CCL20	5	3.1070671	108	62.948	5	6.936170213	1097
ARHGEF6	1	1.20422165	14	24.859	1	6.353191489	92
ENO2	2	1.382143478	20	24.589	2	5.510638298	102
KIF3C	1	1.111111111	4	1.476	1	0.123404255	1
EDN1	4	2.390538325	78	46.765	1	7.217021277	850
HSPA6	2	1.364063049	24	25.582	1	5.306382979	73
MAP1LC3A	1	1.111111111	4	1.515	1	0.123404255	1
PAPPA	2	1.224489796	10	1.977	1	0.182978723	4
CHGA	3	1.702053911	42	29.865	2	5.629787234	249
MAP4K4	1	1.184020547	12	24.19	1	6.119148936	80
ISG20	7	4.442511972	172	64.015	7	6.50212766	1327
PTPRN	1	1.145184691	8	10.617	1	5.038297872	28
SYTL4	1	1.337572773	18	20.383	1	5.608510638	146
F3	1	1.71943575	30	33.57	1	6.438297872	374
NDUFV1	2	1.269006048	16	3.68	1	0.604255319	30
LGI2	1	1.111111111	4	1.482	1	0.123404255	1
RDH12	1	1.134020619	8	2.058	1	0.234042553	9
RAB9B	1	1.111111111	4	1.507	1	0.123404255	1
HMGN1	1	1.111111111	4	1.508	1	0.123404255	1
ALDH1A1	3	1.340206186	18	2.56	1	0.242553191	9
SPON1	3	1.529667332	38	35.33	3	5.957446809	157
NEFL	1	1.111111111	4	1.475	1	0.123404255	1
BMP7	1	1.111111111	4	1.495	1	0.123404255	1
CDH5	1	1.20422165	14	26.247	1	6.353191489	92
IFITM2	8	4.629036251	196	64.396	7	6.531914894	1364
SNTB1	1	1.111111111	4	1.492	1	0.123404255	1
EHD4	1	1.111111111	4	1.511	1	0.123404255	1
RRAD	1	1.71943575	30	32.351	1	6.438297872	374
RET	1	1.111111111	4	1.524	1	0.123404255	1
TRIB1	1	1.71943575	30	33.57	1	6.438297872	374
SYNGR1	1	1.111111111	4	1.495	1	0.123404255	1
PTBP1	1	1.111111111	4	1.499	1	0.123404255	1
UBE2J1	1	1.111111111	4	1.513	1	0.123404255	1
SYT1	9	3.519014767	200	39.028	7	6.255319149	1014
GOT1	4	1.623653671	44	30.134	2	6.638297872	158
HPRT1	1	1.111111111	4	1.517	1	0.123404255	1
IFITM1	7	4.442511972	172	64.223	7	6.50212766	1327
MAP2K2	5	2.403081348	92	54.26	1	7.319148936	676
SOX2	5	3.164548954	106	61.726	4	6.89787234	1135
ATP6V1B2	2	1.26776318	16	3.534	2	0.578723404	25
BTG2	2	2.036941555	42	47.664	2	6.680851064	585
GSTM3	1	1.12244898	6	1.728	1	0.178723404	4
GNG3	2	1.473087253	24	28.235	1	5.54893617	151
NCAN	3	1.407583749	24	22.267	1	5.936170213	74
ETS1	3	2.697583007	84	51.025	2	6.876595745	1095
SELE	2	1.399048881	28	38.268	2	5.982978723	159
STAT4	4	2.3393942	78	45.29	1	6.965957447	806
RPS26	1	1.111111111	4	1.503	1	0.123404255	1
SLC18A2	5	2.046667977	78	33.528	3	6.110638298	341
TNFRSF6B	1	1.111111111	4	1.506	1	0.123404255	1
MXD1	1	1.124731978	6	7.107	1	4.689361702	11
INPP4B	1	1.111111111	4	1.494	1	0.123404255	1
S100A8	1	1.111111111	4	1.478	1	0.123404255	1
GLS	2	1.269115147	16	11.178	1	5.055319149	35
ATP1B2	2	1.25	14	2.545	1	0.238297872	12
PLCD1	2	1.247154314	12	12.972	1	5.672340426	35
FTH1	1	1.111111111	4	1.489	1	0.123404255	1
NOS3	3	2.181409265	66	34.768	1	6.90212766	737
P4HA1	1	1.140758375	8	11.401	1	5.293617021	24
ANK1	1	1.223959202	16	27.007	1	5.94893617	108
YAP1	1	1.143287923	8	13.468	1	5.727659574	23
ALDH7A1	1	1.111111111	4	1.496	1	0.123404255	1
CKMT1B	1	1.111111111	4	1.52	1	0.123404255	1
KAL1	2	1.423677156	24	34.354	1	6.493617021	181
CACNG3	2	1.391872813	24	19.296	1	5.574468085	101
RGS4	1	1.111111111	4	1.514	1	0.123404255	1
VIM	2	1.36652347	18	22.191	2	6.238297872	100
TNC	1	1.135752645	8	5.047	1	4.442553191	13
NTS	1	1.111111111	4	1.488	1	0.123404255	1
NETO2	1	1.111111111	4	1.496	1	0.123404255	1
SERPINE1	2	1.246749074	12	12.066	1	5.642553191	33
SLC25A4	3	1.423475596	30	4.45	2	0.617021277	57
AKR1C3	1	1.129561332	6	9.108	1	5.055319149	15
CDK5R2	1	1.263923689	10	27.553	1	6.438297872	115
ANXA1	1	1.111111111	4	1.51	1	0.123404255	1
NME1	1	1.206456315	14	23.72	1	6.106382979	72
CNIH3	1	1.148369823	10	6.918	1	4.314893617	21
AMPH	1	1.206456315	14	24.212	1	6.106382979	72
HSPA1A	4	1.633131994	46	29.207	3	5.319148936	107
DNM3	1	1.206456315	14	25.01	1	6.106382979	72
AQP4	1	1.12244898	6	1.761	1	0.178723404	4
ROBO2	1	1.111111111	4	1.514	1	0.123404255	1
CCNA1	1	1.229871123	10	17.541	1	6.234042553	71
MYO10	1	1.144708258	8	10.202	1	5.634042553	33
SOX9	2	2.03702646	54	37.571	1	6.868085106	707
THBS1	7	2.237338656	108	46.323	3	6.591489362	374
NSF	2	1.565049857	34	25.089	2	5.634042553	239
MOAP1	1	1.184020547	12	24.312	1	6.119148936	80
CCL3	5	3.1070671	108	63.114	5	6.936170213	1097
SMOX	1	1.135752645	8	4.768	1	4.442553191	13
IGFBP7	2	2.570607177	76	49.983	2	6.868085106	1069
CA2	1	1.152924852	10	3.172	1	0.582978723	25
PLD3	1	1.12244898	6	1.7	1	0.178723404	4
BEX1	1	1.150282004	8	17.258	1	5.936170213	46
FGF12	1	1.144708258	8	10.335	1	5.634042553	33
KIFAP3	1	1.111111111	4	1.476	1	0.123404255	1
SYNGR3	1	1.161971835	10	12.894	1	5.255319149	38
TUB	1	1.239053832	10	24.958	1	6.574468085	96
GABARAPL1	1	1.111111111	4	1.515	1	0.123404255	1
CCL8	1	1.341672489	16	31.526	1	6.319148936	162
IGFBP4	1	1.12244898	6	1.712	1	0.178723404	4
AQP1	1	1.12244898	6	1.762	1	0.178723404	4
ADAM23	1	1.111111111	4	1.482	1	0.123404255	1
RHOBTB3	1	1.111111111	4	1.507	1	0.123404255	1
ZNF219	1	1.111111111	4	1.508	1	0.123404255	1
DHRS3	1	1.134020619	8	2.052	1	0.234042553	9
PACSIN1	1	1.206456315	14	22.309	1	6.106382979	72
HK1	1	1.123930456	6	4.27	1	3.778723404	7
SRGN	1	1.223959202	16	26.11	1	5.94893617	108
NEFM	1	1.111111111	4	1.475	1	0.123404255	1
ADARB1	1	1.111111111	4	1.495	1	0.123404255	1
CNIH2	1	1.148369823	10	6.774	1	4.314893617	21
DTNA	1	1.111111111	4	1.492	1	0.123404255	1
NTRK2	1	1.111111111	4	1.511	1	0.123404255	1
CCL4L1	1	1.423881936	18	34.248	1	6.536170213	207
HSPA12A	2	1.364063049	24	25.182	1	5.306382979	73
DRD2	1	1.161971835	10	13.651	1	5.255319149	38
KLF6	1	1.902419423	46	31.534	1	6.85106383	674
CD14	1	1.152924852	10	3.142	1	0.582978723	25
DOK6	1	1.111111111	4	1.524	1	0.123404255	1
UQCRB	1	1.126900605	6	2.536	1	0.565957447	12
GRIN1	1	1.148369823	10	6.71	1	4.314893617	21
IGFBP5	1	1.12244898	6	1.735	1	0.178723404	4
SYNPR	1	1.111111111	4	1.495	1	0.123404255	1
ALPL	1	1.140758375	8	13.708	1	5.293617021	24
TAF15	1	1.111111111	4	1.499	1	0.123404255	1
UBE2O	1	1.111111111	4	1.513	1	0.123404255	1
